# Supplementary material for: Structural insights on ligand recognition at the human leukotriene B4 receptor 1
Source: Nat Commun. 2021 May 20;12:2971. doi: 10.1038/s41467-021-23149-1 (PMC8137929; doi:10.1038/s41467-021-23149-1)
Supplement: Supplementary file 4 — Source Data [file 41467_2021_23149_MOESM4_ESM.xlsx]

## Sheet: Sup Fig 1
Sup Fig 1a
Log [LTB4], (M)	WT	WT	WT	WT	WT	WT	WT	WT	WT	WT	WT	WT	WT	WT	WT	WT	WT	WT	WT	WT	WT	WT	WT	WT	WT	WT	WT	WT	WT
-6	EXCLUDED	85.512	99.794	114.704	98.623	114.671	100.105	94.342	104.015	87.865	110.436	132.349	93.96	134.425	EXCLUDED	103.708	46.211	97.553	133.003	123.05	112.311	87.689	110.753	109.537	93.343	86.367	92.091	95.723	103.077
-7	67.761	104.446	109.922	108.502	109.875	111.706	75.938	82.364	85.307	79.414	126.177	127.583	128.34	127.333	86.226	89.804	90.214	99.012	119.444	112.043	108.796	73.353	102.39	107.264	88.401	79.621	90.171	95.176	101.999
-8	95.337	82.982	91.753	89.643	76.055	98.766	EXCLUDED	61.459	65.012	63.93	106.953	106.925	102.203	69.55	61.498	60.774	95.472	84.543	111.786	91.311	86.693	61.338	104.645	98.373	74.872	72.698	74.285	74.419	73.741
-9	66.666	64.885	61.76	56.631	80.207	74.83	55.07	34.945	35.925	35.092	75.203	66.233	29.182	73.844	28.469	33.934	77.568	73.789	103.239	75.842	56.615	69.1	79.823	66.147	26.086	19.897	54.733	38.994	45.214
-10	15.961	19.132	20.813	9.886	52.796	47.145	32.82	22.706	10.998	17.17	5.34	16.552	2.762	3.432	-8.941	1.833	41.671	34.236	54.09	26.109	0.562	-0.715	34.853	29.66	8.359	-27.95	35.401	36.118	35.889
-11	1.385	6.382	-5.253	-9.468	18.349	24.955	-6.257	1.501	-13.668	-21.526	14.422	10.7	31.217	47.797	-4.373	-9.486	10.183	-4.447	21.168	33.972	3.402	6.814	22.496	20.673	-31.579	-26.45	-5.688	-28.977	-24.708
-12	20.215	2.029	-1.446	-13.838	15.621	4.855	-2.237	-9.087	-27.342	-18.661	6.833	-0.613	-2.592	-10.472	-1.269	-3.208	19.565	-23.497	16.292	-0.065	11.967	5.905	3.092	6.52	-62.505	-35.9	0.545	-14.821	-3.991
-30	-1.876	4.89	-2.927	0.233	14.416	23.88	-3.666	9.469	-16.431	-28.279	2.991	18.321	-8.446	3.45	-0.255	-16.401	2.91	-36.152	8.075	24.882	-3.67	3.67	21.406	20.874	-26.717	-15.562	-8.988	3.956	-4.492
														EXCLUDED - data point excluded as an outlier based on the ROUT test with Q=0.1% in GraphPad Prism
Log [LTB4], (M)	CC	CC	CC	CC	CC	CC	CC	CC	CC	CC	CC	CC
-6	109.109	2.065	-10.344	-14.816	-3.955	-3.913	-8.234	-12.676	-13.255	-14.842	-8.618	-25.125
-7	101.997	-4.978	-14.579	-16.338	-9.529	-22.561	-17.421	-9.269	-14.349	-15.493	-14.705	-13.634
-8	77.901	-1.478	-11.48	-7.713	-11.434	-4.743	-14.022	-19.359	-15.514	-27.969	-15.094	-21.623
-9	46.208	-11.419	-17.748	-13.979	-14.985	-2.389	-5.686	-5.354	-18.217	-6.901	-16.231	-16.835
-10	22.461	-4.012	-8.701	-10.428	-2.382	11.501	14.756	7.2	-12.642	-8.175	-18.608	2.184
-11	2.664	-5.551	-9.398	-27.844	-10.646	0.888	-11.98	-5.686	-14.96	-13.009	-18.425	-9.144
-12	-1.461	-14.435	-7.316	-10.02	-13.776	-17.81	-15.868	3.327	-14.899	-16.248	-15.837	-6.127
-30	9.524	-1.002	-6.107	-3.346	-15.658	7.055	-16.716	4.499	-16.759	-15.644	-18.42	-3.026
Log [LTB4], (M)	5 mut	5 mut	5 mut	5 mut	5 mut	5 mut	5 mut	5 mut	5 mut	5 mut	5 mut	5 mut
-6	83.1	78.664	74.61	80.162	80.441	39.529	55.127	52.885	77.995	90.08	85.608	83.193
-7	77.849	62.873	61.061	60.419	41.616	42.868	33.057	42.566	82.955	83.599	77.557	73.84
-8	52.965	48.551	60.535	-4.295	13.623	23.217	23.244	23.122	44.415	51.743	85.856	62.373
-9	34.197	20.832	19.196	-23.199	4.721	26.369	18.591	17.778	16.575	5.979	16.325	16.634
-10	-4.261	-22.894	0.921	-7.855	14.758	21.454	2.903	10.868	-8.165	-11.672	12.552	13.696
-11	-34.556	-8.202	-3.719	-32.262	-10.835	-3.511	-16.925	-5.18	-14.2	-16.691	-13.035	-10.821
-12	-9.119	-11.055	-4.652	-9.523	2.466	-10.327	-12.105	-16.773	-18.16	-18.632	-10.842	-16.804
-30	3.555	-2.366	-7.392	-2.492	3.401	0.793	-16.257	8.791	-19.439	-28.91	-12.526	-15.384
Log [LTB4], (M)	ICL3-flav	ICL3-flav	ICL3-flav	ICL3-flav	ICL3-flav	ICL3-flav	ICL3-flav	ICL3-flav	ICL3-flav	ICL3-flav	ICL3-flav	ICL3-flav
-6	-2.019	-10.024	-2.945	-1.369	13.923	-9.204	4.411	-16.873	3.733	-4.653	-8.915	-11.111
-7	-11.287	-18.092	-9.161	-12.884	-0.698	-7.673	-6.885	-7.713	-7.252	-16.894	-6.917	-12.955
-8	-10.76	-15.166	-11.096	-6.204	-9.042	-6.544	-12.611	-9.499	-12.936	-22.575	-3.323	-23.142
-9	-13.457	-23.794	-19.496	-18.685	-15.608	-5.476	-7.791	-11.875	-10.267	-10.311	-14.844	-7.422
-10	-17.99	-24.244	-14.342	-25.844	4.112	9.476	17.616	0.89	-11.038	-11.531	-6.632	-10.092
-11	-24.911	-25.692	-25.376	-10.787	0.214	-5.324	-1.125	-13.539	-10.696	-16.189	-17.215	-15.396
-12	-10.734	-0.856	-8.521	-14.115	-7.671	-2.541	-8.227	-10.793	-10.792	-15.769	-15.901	-22.361
-30	-14.139	-13.71	-13.982	-0.188	-6.506	11.731	-9.234	2.474	-21.021	-24.005	-15.566	-5.554
Log [LTB4], (M)	Δ311-352	Δ311-352	Δ311-352	Δ311-352	Δ311-352	Δ311-352	Δ311-352	Δ311-352	Δ311-352	Δ311-352	Δ311-352	Δ311-352
-6	127.889	122.202	125.315	120.57	97.249	68.347	98.631	54.748	110.646	129.955	106.623	116.545
-7	119.039	115.136	120.78	114.103	34.766	43.893	69.137	41.125	126.399	123.375	103.986	120.663
-8	108.338	110.139	106.212	109.08	24.416	31.185	30.92	38.596	126.587	124.37	109.764	117.014
-9	79.895	71.956	72.776	72.391	15.8	29.646	11.486	7.596	73.797	47.547	56.816	43.432
-10	-8.55	-5.784	14.596	3.793	-1.14	13.446	11.529	-0.15	4.96	1.892	4.212	10.017
-11	1.221	-2.819	-2.494	-3.045	-26.195	-6.948	-20.359	-8.898	-2.729	-4.172	-10.257	-11.104
-12	-7.451	-5.855	0.181	-7.413	-30.12	-15.047	-16.192	-18.087	-9.606	-16.231	-11.616	-19.75
-30	-3.456	-3.862	-16.228	1.094	-19.898	-26.192	-13.132	0.234	-16.302	-12.191	-17.866	-6.835
Log [LTB4], (M)	L1063.41W	L1063.41W	L1063.41W	L1063.41W	L1063.41W	L1063.41W	L1063.41W	L1063.41W	L1063.41W	L1063.41W	L1063.41W	L1063.41W
-6	120.959	123.287	119.817	120.316	100.08	75.254	103.03	82.319	101.634	118.071	102.085	93.083
-7	114.05	112.845	112.828	107.903	71.496	52.576	61.165	68.781	98.63	106.005	110.035	108.998
-8	90.983	97.63	97.767	92.2	39.718	47.08	53.479	54.623	83.113	75.427	70.842	77.288
-9	67.475	69.499	74.788	67.935	29.591	35.07	25.676	37.698	24.927	22.04	69.13	49.139
-10	29.179	24.185	29.637	32.332	15.549	13.96	15.364	11.569	18.519	-7.212	5.325	-0.767
-11	4.429	-1.455	6.933	17.526	-9.254	-1.057	-2.214	-1.668	-11.125	-7.399	8.877	11.75
-12	5.085	6.543	8.225	13.952	-12.673	-5.506	-3.289	-8.681	-12.667	-9.035	-6.59	-8.969
-30	8.041	-8.388	8.949	15.417	-21.648	-5.07	-2.454	1.99	-9.585	-7.021	-0.932	-10.248
Log [LTB4], (M)	S1163.51Y	S1163.51Y	S1163.51Y	S1163.51Y	S1163.51Y	S1163.51Y	S1163.51Y	S1163.51Y	S1163.51Y	S1163.51Y	S1163.51Y	S1163.51Y
-6	73.494	84.016	74.757	79.427	89.579	65.516	88.606	59.357	77.434	80.316	89.203	73.302
-7	66.584	65.94	62.596	71.019	48.342	42.863	49.93	43.793	81.118	56.663	78.106	80.934
-8	42.701	39.382	44.153	36.758	23.424	30.943	31.943	25.838	46.955	38.623	48.858	47.63
-9	18.03	14.503	22.595	24.361	21.975	15.18	21.541	21.868	9.573	6.755	3.769	28.557
-10	8.693	10.308	10.86	4.625	10.554	2.82	22.342	10.893	-4.736	27.09	7.715	37.946
-11	-0.643	2.287	0.887	1.021	-3.389	-1.746	3.569	1.95	-6.528	-2.193	-1.764	-1.002
-12	-0.897	4.586	3.611	-0.615	-25.536	-28.626	-3.541	-9.132	-6.05	-11.486	-2.474	-7.488
-30	-3.052	6.532	-5.476	6.265	-114.771	-14.888	-1.277	-1.172	-3.045	0.45	5.943	2.679
Log [LTB4], (M)	A1965.53I	A1965.53I	A1965.53I	A1965.53I	A1965.53I	A1965.53I	A1965.53I	A1965.53I	A1965.53I	A1965.53I	A1965.53I	A1965.53I
-6	105.341	108.946	106.915	115.615	97.895	82.394	106.204	88.883	115.884	119.821	98.505	98.172
-7	109.613	104.489	100.015	104.377	76.626	67.808	75.486	77.751	115.042	86.512	113.458	108.358
-8	90.404	91.717	89.434	91.202	59.623	58.344	59.825	64.14	93.038	86.689	86.736	85.939
-9	81.213	61.986	84.546	64.9	44.162	36.037	45.451	46.995	53.198	71.087	62.639	63.106
-10	41.208	39.284	48.479	45.209	23.716	19.387	26.599	27.92	22.79	8.896	27.689	61.748
-11	1.867	10.306	6.956	9.772	-1.18	-8.005	-4.075	0.357	1.333	-5.67	6.976	17.316
-12	-1.067	5.389	0.896	5.704	-11.107	-13.848	-8.993	-6.646	22.142	-0.283	1.458	-13.651
-30	-7.67	-3.71	7.657	10.02	-16.823	-28.506	-12.636	-0.092	-6.342	0.337	-5.646	7.248
Log [LTB4], (M)	C2877.55F	C2877.55F	C2877.55F	C2877.55F	C2877.55F	C2877.55F	C2877.55F	C2877.55F	C2877.55F	C2877.55F	C2877.55F	C2877.55F
-6	108.116	109.523	103.266	108.961	107.175	81.576	107.002	88.985	102.399	122.191	113.979	124.483
-7	102.809	100.62	103.984	99.505	72.237	79.289	77.03	77.219	113.519	115.29	118.257	123.217
-8	85.298	91.572	86.366	84.002	53.636	61.254	60.511	77.638	82.009	91.736	100.408	103.781
-9	66.529	77.265	71.496	69.889	40.853	40.486	46.741	38.484	62.83	60.167	34.101	76.203
-10	33.184	45.075	40.08	34.878	23.05	26.332	28.367	21.082	6.665	62.903	20.153	27.472
-11	7.008	6.715	10.297	6.051	-15.237	-7.431	7.017	-4.529	-19.884	24.406	1.943	2.507
-12	-3.262	5.054	-0.161	-1.181	-17.848	-17.721	-5.297	-11.511	-12.127	-11.689	-14.533	5.894
-30	-13.414	2.143	0.727	6.513	-12.875	-5.035	-8.95	14.052	-12.507	7.665	0.705	32.396
Log [LTB4], (M)	S310A	S310A	S310A	S310A	S310A	S310A	S310A	S310A	S310A	S310A	S310A	S310A
-6	108.776	88.292	110.773	88.893	113.616	117.686	114.802	112.517	153.932	46.099	139.065	125.329
-7	67.973	66.691	71.072	70.234	88.729	105.344	106.337	116.568	94.034	107.947	136.065	123.882
-8	61.217	58.581	65.868	61.511	75.557	102.351	94.415	103.208	98.146	110.581	127.425	120.804
-9	46.257	47.15	52.656	54.08	33.731	53.818	71.722	83.09	112.543	122.975	126.466	117.028
-10	19.564	17.499	22.11	26.534	0.318	11.755	24.764	13.179	64.568	87.373	75.792	73.661
-11	1.461	11.224	-6.377	2.713	-24.389	-7.828	-4.288	0.177	8.106	7.239	25.394	-22.081
-12	-16.933	-9.11	-10.062	-10.504	-16.672	-19.045	0.642	-5.488	-15.146	0.307	8.307	-12.329
-30	-22.264	4.838	-16.983	-8.766	-11.172	-10.583	-17.311	14.835	-2.655	-6.755	-0.811	-43.152
Sup Fig 1b
Log [LTB4], (M)	H943.29F	H943.29F	H943.29F	H943.29F	H943.29F	H943.29F	H943.29F	H943.29F	H943.29F	H943.29F	H943.29F	H943.29F
-6	104.425	101.114	104.813	81	76.185	58.162	71.12	58.042	86.998	82.866	61.769	73.472
-7	79.017	73.009	82.774	82.392	29.606	27.097	34.524	24.529	69.083	64.264	58.042	64.974
-8	45.98	58.48	63.65	53.645	7.519	15.115	18.855	26.716	36.427	51.899	31.825	31.604
-9	18.829	15.203	28.094	15.983	-7.229	0.676	-2.292	8.756	0.658	-2.328	3.929	0.512
-10	-7.648	-1.967	7.226	0.768	1.406	5.776	6.499	7.965	-5.733	-3.705	-0.71	-5.623
-11	-11.154	-7.749	5.72	-1.019	-21.621	-42.486	-15.249	-6.209	-11.446	-15.177	-6.078	-17.328
-12	-8.15	-6.488	-6.588	-7.193	-18.756	-5.8	-17.97	-13.02	-15.068	-19.658	-19.401	-22.686
-30	-5.907	-2.043	-5.344	7.301	-38.107	0.626	-12.858	-1.726	-23.578	-28.906	-16.637	-8.212
Log [LTB4], (M)	C973.32A	C973.32A	C973.32A	C973.32A	C973.32A	C973.32A	C973.32A	C973.32A	C973.32A	C973.32A	C973.32A	C973.32A
-6	105.689	106.435	109.575	110.516	83.167	44.404	68.691	80.092	85.651	77.233	76.842	77.443
-7	108.27	105.984	108.013	104.119	44.566	49.84	50.167	64.464	67.564	61.248	77.21	79.917
-8	87.402	92.949	93.151	94.736	36.332	67.027	30.227	70.808	76.382	68.736	81.807	69.535
-9	57.965	64.319	66.108	65.607	25.377	22.526	21.621	57.91	31.955	27.175	40.696	38.432
-10	27.844	21.563	32.292	26.854	20.728	EXCLUDED	18.99	31.808	-2.125	-23.594	9.474	0.646
-11	-5.186	-4.912	0.785	1.817	-6.434	-10.197	-6.793	-2.367	-16.474	-17.139	-7.509	-12.358
-12	1.863	-8.253	-4.983	5.936	-18.701	-23.372	-17.683	-20.761	-15.399	-14.429	-1.925	-24.983
-30	-3.354	-2.377	-2.344	3.97	-21.636	-1.968	-23.554	-1.349	-14.833	-15.811	-14.788	-11.988
Log [LTB4], (M)	R1564.64K	R1564.64K	R1564.64K	R1564.64K	R1564.64K	R1564.64K	R1564.64K	R1564.64K	R1564.64K	R1564.64K	R1564.64K	R1564.64K
-6	103.974	101.149	99.413	101.448	76.633	67.145	86.382	52.354	82.514	63.21	94.561	76.634
-7	77.64	82.393	78.934	75.972	35.249	30.234	41.96	29.613	60.587	48.908	66.302	69.554
-8	42.018	44.121	46.614	38.523	-0.135	10.995	11.324	10.838	24.127	36.363	43.601	38.726
-9	4.237	10.504	10.963	6.816	-13.81	-10.347	-10.077	-7.334	-8.936	-0.153	-2	8.149
-10	-12.462	2	-6.425	-6.658	1.416	8.97	-0.147	4.137	-11.663	-2.337	-5.627	-5.955
-11	0.175	-3.256	-2.108	-11.249	-28.758	-4.89	-19.232	-18.81	-14.238	-7.342	-7.335	-7.104
-12	0.555	-3.463	-4.928	-0.239	-25.536	-8.479	-28.002	-23.249	-9.934	-17.453	0.616	-5.41
-30	-4.951	6.378	-2.886	0.319	-33.329	-6.347	-28.596	-5.127	-15.967	-12.156	-10.894	-1.505
Log [LTB4], (M)	Y2376.51A	Y2376.51A	Y2376.51A	Y2376.51A	Y2376.51A	Y2376.51A	Y2376.51A	Y2376.51A	Y2376.51A	Y2376.51A	Y2376.51A	Y2376.51A
-6	81.246	64.875	81.045	70.302	72.224	44.379	74.613	34.943	85.899	62.335	79.561	78.316
-7	50.599	37.664	47.634	43.647	20.204	14.623	5.524	13.304	36.696	35.884	42.17	38.771
-8	13.626	10.457	16.058	5.474	-14.117	-4.721	-10.214	-18.738	17.729	12.083	18.594	12.144
-9	5.589	-1.642	10.502	4.069	-17.359	-10.805	-25.716	-13.803	-11.491	4.146	-0.894	8.637
-10	-3.26	-5.111	-1.066	0.481	-4.673	-3.022	-12.576	-4.426	-12.219	-5.05	-3.545	1.205
-11	-2.53	-4.925	0.224	-0.782	-16.09	-14.294	-15.359	-12.603	-12	-10.316	-9.026	-3.009
-12	1.669	-3.296	-3.24	3.081	-18.222	27.377	-16.337	-23.122	-7.63	-13.462	-3.217	1.637
-30	-3.143	-7.393	-2.9	6.238	-23.454	-15.19	-34.945	3.274	-10.858	-28.958	-6.384	2.861
Log [LTB4], (M)	I2717.39A	I2717.39A	I2717.39A	I2717.39A	I2717.39A	I2717.39A	I2717.39A	I2717.39A	I2717.39A	I2717.39A	I2717.39A	I2717.39A
-6	75.551	65.707	72.784	68.545	59.666	14.608	58.668	18.549	67.479	64.46	47.79	66.094
-7	31.821	16.964	32.024	21.937	1.748	3.544	0.835	-0.823	29.316	22.377	8.642	25.17
-8	5.205	-7.73	8.17	-5.167	-20.843	-15.032	-35.955	-19.651	11.144	-1.007	-7.149	12.776
-9	-2.364	-5.16	2.236	-17.235	-21.963	-26.623	-19.793	-25.504	-13.729	1.139	-11.156	-0.675
-10	-3.208	1.169	-2.371	5.872	-9.165	-0.873	-0.923	-2.092	-8.453	-8.583	-2.521	0.825
-11	-6.825	-1.203	3.446	-6.478	-10.204	-20.953	-14.643	-18.496	-17.462	-0.781	-13.307	-4.311
-12	4.221	-4.367	-2.068	-5.057	-23.87	-20.249	-26.586	-35.923	-16.212	-8.101	-10.54	-8.708
-30	-1.201	5.062	-2.959	4.726	-26.02	-8.479	-26.379	-6.544	-17.25	-12.634	-23.222	-3.264
Sup Fig 1c
Log [LTB4], (M)	H1815.38W	H1815.38W	H1815.38W	H1815.38W	H1815.38W	H1815.38W	H1815.38W	H1815.38W	H1815.38W	H1815.38W	H1815.38W	H1815.38W
-6	113.554	115.658	114.177	111.294	81.768	67.793	81.848	53.925	103.434	100.097	90.571	102.698
-7	93.816	97.355	98.244	92.124	43.646	39.584	23.135	32.551	87.189	80.736	93.594	75.96
-8	71.409	74.957	71.526	68.52	6.928	18.419	12.85	15.022	50.328	47.858	76.738	31.328
-9	36.612	39.391	38.987	41.14	6.421	-1.451	7.506	-0.935	11.427	17.948	9.21	7.976
-10	-18.913	16.151	11.45	7.721	-3.793	-7.878	3.818	3.052	-19.33	-3.026	-6.616	0.616
-11	-5.507	0.921	3.137	1.245	-22.708	-25.599	-8.521	-3.571	-21.453	-4.538	-11.366	-6.196
-12	-1.584	0.814	1.177	1.84	-18.249	-22.292	-24.526	-19.035	-22.757	-1.922	-12.087	-2.245
-30	-3.272	8.299	33.469	13.215	-32.813	4.741	-37.514	6.486	-13.561	-2.04	-12.887	7.16
Sup Fig 1d
Log [LTB4], (M)	H943.29Y	H943.29Y	H943.29Y	H943.29Y	H943.29Y	H943.29Y	H943.29Y	H943.29Y	H943.29Y	H943.29Y	H943.29Y	H943.29Y
-6	117.686	114.501	103.953	121.37	84.142	63.875	90.903	86.125	111.361	93.608	61.995	91.731
-7	96.891	92.919	104.45	102.924	44.668	25.998	68.716	67.135	90.715	62.634	96.349	75.625
-8	69.049	69.409	78.711	80.124	10.9	38.983	40.579	37.835	48.604	41.889	68.441	47.724
-9	23.664	31.966	40.512	46.051	-16.855	-14.915	16.853	13.105	7.111	17.283	15.672	24.382
-10	1.034	10.639	13.249	18.113	-7.97	3.259	21.713	15.416	1.222	5.917	3.392	14.198
-11	-2.98	3.216	14.275	6.173	-33.147	-11.424	2.125	-3.025	-18.285	10.759	-6.936	9.823
-12	2.672	-0.208	17.735	11.672	-33.638	-19.342	-9.968	-2.751	-8.788	6.828	-2.613	2.866
-30	-3.254	4.578	10.01	16.446	-33.758	2.828	0.454	17.915	-11.127	17.559	-2.233	12.519
Log [LTB4], (M)	G983.33A	G983.33A	G983.33A	G983.33A	G983.33A	G983.33A	G983.33A	G983.33A	G983.33A	G983.33A	G983.33A	G983.33A
-6	44.208	105.04	104.339	105.9	39.556	87.691	96.544	73.985	27.474	81.021	86.233	61.962
-7	100.636	97.352	91.671	89.838	72.404	71.815	46.855	54.768	73.12	81.929	61.108	76.611
-8	78.483	78.38	83.52	71.295	47.289	45.362	38.489	29.175	51.212	64.401	40.658	38.946
-9	44.926	49.42	49.741	40.73	31.796	31.506	26.476	23.202	16.399	13.814	15.75	1.288
-10	20.938	21.319	14.682	11.892	35.643	26.496	23.436	9.075	8.835	4.585	1.59	2.333
-11	9.759	14.624	1.938	9.536	14.671	9.95	-3.693	-4.661	0.311	-6.375	6.828	2.672
-12	5.793	11.02	5.52	0.058	12.574	7.175	-0.718	-8.98	12.392	-0.507	9.34	-2.342
-30	13.751	23.782	8.313	9.856	14.865	27.416	-0.127	-4.09	-4.075	-10.724	2.212	4.443
Log [LTB4], (M)	I2717.39T	I2717.39T	I2717.39T	I2717.39T	I2717.39T	I2717.39T	I2717.39T	I2717.39T	I2717.39T	I2717.39T	I2717.39T	I2717.39T
-6	100.29	96.083	95.766	95.389	67.855	49.284	66.521	37.628	77.488	69.811	77.63	93.925
-7	58.254	52.722	58.466	52.911	14.534	20.424	24.748	24.833	36.373	32.083	35.611	57.245
-8	12.398	22.784	23.938	22.056	0.579	6.776	9.337	13.571	0.358	4.175	-1.953	-1.472
-9	5.527	3.134	16.297	15.507	-23.232	-2.858	-25.796	-22.648	-5.34	3.491	5.651	35.63
-10	8.44	11.167	10.735	16.504	18.701	5.584	12.678	2.955	4.269	3.849	33.95	1.137
-11	0.524	6.512	8.518	15.641	-4.207	5.584	-1.387	-9.96	25.37	2.875	-0.842	-3.759
-12	0.741	10.112	9.532	12.53	-5.454	5.584	-8.115	-13.596	12.972	-13.731	-8.66	-12.625
-30	10.293	13.077	7.348	14.075	-13.948	5.584	-15.469	-3.242	-8.767	-20.436	-8.528	-0.186
Sup Fig 1e
Log [LTB4], (M)	F169ECL2L	F169ECL2L	F169ECL2L	F169ECL2L	F169ECL2L	F169ECL2L	F169ECL2L	F169ECL2L	F169ECL2L	F169ECL2L	F169ECL2L	F169ECL2L
-6	101.098	103.456	105.562	101.836	105.509	76.569	101.406	80.145	94.059	90.052	97.861	100.983
-7	93.587	92.602	97.335	86.625	71.848	60.925	63.025	64.312	94.134	94.575	76.58	95.778
-8	70.935	66.021	71.11	67.534	41.82	37.643	42.025	48.788	36.149	65.847	77.314	67.55
-9	49.591	38.175	47.73	41.212	23.409	25.359	24.526	30.648	28.833	26.764	16.465	18.866
-10	14.989	1.68	8.43	8.834	6.703	14.347	5.653	16.746	-2.04	-0.285	0.592	4.597
-11	-0.879	-1.872	-3.351	-6.372	-5.327	1.002	-9.406	10.653	-9.594	2.292	-2.491	-6.825
-12	-4.112	-4.11	-9.993	-7.108	-14.187	-11.965	-20.08	-19.414	-9.153	-6.05	-6.87	-10.767
-30	0.417	-0.372	-8.563	2.362	-17.536	5.96	-27.885	14.142	-12.075	6.892	-14.983	-1.038
Log [LTB4], (M)	P170ECL2A	P170ECL2A	P170ECL2A	P170ECL2A	P170ECL2A	P170ECL2A	P170ECL2A	P170ECL2A	P170ECL2A	P170ECL2A	P170ECL2A	P170ECL2A
-6	105.577	106.166	112.03	108.381	92.062	65.741	89.663	70.998	115.29	105.316	111.467	104.222
-7	94.267	98.636	101.292	94.447	55.339	60.227	51.883	57.449	101.394	112.762	93.675	100.573
-8	78.268	77.684	87.855	77.973	29.923	33.716	36.022	29.419	76.075	73.142	78.325	79.974
-9	54.72	67.651	58.152	44.435	23.87	19.943	11.579	18.596	45.191	39.325	28.29	41.436
-10	14.423	26.222	24.697	18.536	1.656	17.581	14.511	13.898	-2.665	12.925	1.264	13.052
-11	-2.155	-2.151	-3.286	4.074	-16.519	-9.586	-9.536	-13.125	-7.538	12.726	-8.953	0.774
-12	-9.874	1.342	-4.374	4.06	-30.09	-20.294	-22.628	-27.708	-16.627	4.045	-10.571	6.783
-30	-7.931	-2.245	-9.578	14.816	-28.696	-7.718	-28.571	-7.998	-12.517	16.788	-8.915	10.014
Log [LTB4], (M)	S2647.32R	S2647.32R	S2647.32R	S2647.32R	S2647.32R	S2647.32R	S2647.32R	S2647.32R	S2647.32R	S2647.32R	S2647.32R	S2647.32R
-6	95.308	91.965	60.877	94.345	99.429	70.347	100.254	81.072	110.465	99.887	113.384	102.934
-7	83.369	84.824	88.277	95.648	54.988	55.96	67.07	68.087	88.965	100.252	86.325	90.465
-8	70.664	69.811	63.909	80.706	35.08	42.072	44.716	51.833	61.215	74.965	75.106	64.3
-9	46.413	41.697	46.053	66.674	13.449	28.845	25.172	41.364	44.667	36.325	42.649	41.491
-10	13.142	20.407	29.045	27.794	-3.978	8.738	16.995	19.471	-3.993	15.632	14.642	16.252
-11	-1.589	4.405	8.617	16.603	-29.963	-8.581	-1.387	-8.227	-4.057	20.363	-2.474	15.356
-12	0.847	-3.668	3.489	9.708	-32.052	-21.835	-18.706	-16.085	-10.63	10.042	-2.252	-1.384
-30	-2.719	-13.069	1.538	5.703	-36.13	-25.848	-25.439	6.387	-6.302	-18.677	-10.363	23.144
Log [LTB4], (M)	N2687.36K	N2687.36K	N2687.36K	N2687.36K	N2687.36K	N2687.36K	N2687.36K	N2687.36K	N2687.36K	N2687.36K	N2687.36K	N2687.36K
-6	112.307	107.041	111.041	104.729	98.87	80.227	105.19	78.796	99.743	107.712	121.696	126.967
-7	103.077	101.652	108.369	102.883	71.249	62.155	70.805	68.022	117.38	98.649	117.915	108.821
-8	88.151	97.727	97.928	98.186	49.701	47.145	50.334	59.359	96.415	98.245	98.566	100.005
-9	64.23	68.447	69.711	76.096	33.579	34.269	36.202	39.763	64.792	56.066	62.156	47.941
-10	29.807	29.049	33.304	35.185	16.566	23.594	12.359	20.207	27.87	13.762	6.059	34.644
-11	-4.218	1.771	5.096	1.046	-12.364	-0.461	-13.444	-2.347	3.262	21.717	-9.644	12.965
-12	-8.31	-4.487	-3.202	-6.301	-19.242	-4.082	-10.678	-6.723	5.16	-0.165	-5.175	18.358
-30	-10.365	-17.394	-3.703	5.958	-12.863	-9.002	-17.93	11.157	-16.158	-68.158	-9.925	-6.644
Log [LTB4], (M)	4-mut	4-mut	4-mut	4-mut	4-mut	4-mut	4-mut	4-mut	4-mut	4-mut	4-mut	4-mut
-6	95.18	89.758	113.547	90.175	98.786	93.889	97.419	85.325	114.852	110.212	112.392	105.667
-7	63.538	83.87	79.464	80.449	81.684	88.802	76.329	80.617	93.041	89.685	108.929	111.359
-8	45.078	47.426	68.201	62.075	71.36	73.369	71.607	63.723	68.531	59.147	93.902	93.644
-9	9.333	21.94	69.782	27.829	40.474	33.331	35.679	36.208	60.644	30.124	79.986	75.844
-10	-16.707	-29.274	21.117	-5.959	1.477	7.613	28.345	1.342	11.006	-15.414	51.692	32.426
-11	-23.385	-17.003	5.603	-8.126	-20.21	-28.743	-18.733	-29.659	-12.506	-10.446	19.796	19.913
-12	-76.816	-14.802	-8.538	-77.579	-9.082	-68.699	-15.011	-48.638	12.607	6.873	36.556	34.086
-30	-23.201	-7.395	-17.345	1.671	-6.42	-6.719	-17.789	-13.527	-2.616	-1.042	33.764	52.889
Log [LTB4], (M)	gpBLT1	gpBLT1	gpBLT1	gpBLT1	gpBLT1	gpBLT1	gpBLT1	gpBLT1	gpBLT1	gpBLT1	gpBLT1	gpBLT1	gpBLT1	gpBLT1	gpBLT1	gpBLT1	gpBLT1	gpBLT1	gpBLT1	gpBLT1
-6	103.304	69.716	109.208	102.253	134.758	94.751	134.444	105.768	127.603	94.56	118.366	108.537	119.984	99.304	122.17	103.526	82.158	96.722	108.833	107.65
-7	96.027	64.268	101.381	93.416	110.962	90.423	108.198	98.983	99.562	73.919	81.468	92.392	108.276	95.012	104.877	107.437	70.856	79.469	93.694	98.993
-8	91.093	47.397	98.805	90.09	96.785	77.311	79.993	82.253	86.53	78.057	81.084	78.868	94.771	93.526	96.605	99.218	53.271	52.443	69.921	77.668
-9	93.877	60.813	100.883	88.224	64.157	59.229	57.713	62.314	72.926	48.243	42.675	75.147	83.575	86.364	77.899	86.343	EXCLUDED	29.157	37.051	45.248
-10	58.481	21.408	53.56	48.88	13.904	25.543	12.962	44.758	29.082	38.436	24.944	37.763	53.956	71.069	61.347	57.174	4.364	2.471	17.885	20.538
-11	20.092	-4.626	27.076	14.082	-14.307	-6.061	-23.761	-19.222	12.814	-60.972	-12.344	-56.022	24.934	-34.697	32.379	-35.639	0.224	1.968	16.065	16.775
-12	15.736	-10.988	27.074	7.062	-29.317	-54.096	-25.734	-44.13	14.81	-7.32	17.368	11.265	38.096	38.976	28.448	39.574	2.542	7.988	13.496	13.274
-30	13.384	-5.519	23.508	28.69	46.539	41.693	29.427	28.218	37.48	85.366	46.375	101.575	65.971	89.029	61.503	94.103	-0.412	17.303	25.164	15.126

## Sheet: Sup Fig 2
Sup Fig 2a
Log [MK-D-046], (M)	WT	WT	WT	WT	WT	WT	WT	WT	WT	WT	WT	WT	WT	WT	WT	WT	WT	WT	WT	WT
-6	18.41	26.06	24.62	-40.44	53.14	12.36	28.41	-9.45	33.65	-14.18	19.69	8.43	16.39	11.21	2.32	-29.91	6.5	22.82	-7.21	-22.11
-7	11.1	-21	64.45	23.79	21.55	9.33	27.98	-3.09	36.96	25.73	54.22	26.49	31.13	25.34	5.81	-4.5	35.29	18.58	-12.45	-4.57
-8	59.06	15.26	84.3	-7.52	50.44	42.1	74.44	30.26	85.19	67.2	91.99	72.48	69.05	62.18	31.69	27.33	74.4	65.09	23.72	22.2
-9	86.96	112.63	128.74	53.61	72.63	99.78	86.35	63.08	96.71	90.37	109.87	100.46	91.24	88.75	76.18	70.69	98.08	108.5	78.09	82.13
-10	142.79	214.05	202.85	92.08	88.52	108.46	113.96	65.53	111.01	104.33	113.26	111.83	102.58	99.31	75.97	83.47	99.75	112.02	88.64	83.23
-11	107.87	108.17	96.23	80.43	83.3	76.89	100.32	77.98	114.81	104.27	104.82	112.84	90.29	101.04	75.53	85.22	99.17	100.95	91.09	84.34
-30	140.91	94.2	112.74	52.16	99.6	93.9	93.51	113	104.49	93.24	99.42	102.85	100.41	106.23	102.97	90.39	90.17	112.62	104.02	93.19
Log [MK-D-046], (M)	5 mut	5 mut	5 mut	5 mut	5 mut	5 mut	5 mut	5 mut	5 mut	5 mut	5 mut	5 mut
-6	61.29	29.61	7.41	39.38	46.17	28.6	-17.37	-15.79	53.59	54.79	30.12	33.87
-7	59.48	-23.06	-0.58	-61.81	25.94	2.4	-9.95	-16.8	34.16	27.22	36.59	27.26
-8	156.42	-5.79	17.02	23.59	49.99	23.15	21.02	13.71	75.57	60.64	69.2	77.51
-9	233.8	29.36	28.4	104.55	102.94	79.35	41.84	76.35	85.52	91.18	84	86.11
-10	251.32	154.38	143.82	162.73	127.05	78.13	78.75	133.19	89.98	81.48	81.85	96.71
-11	243.52	99.22	120.59	56.85	63.55	39.38	45.07	81.37	81.5	92.69	98.6	91.91
-30	136.46	69.34	67.79	126.42	105.57	89.75	91.51	113.16	105.36	99.68	96.74	98.21
Log [MK-D-046], (M)	Δ311-352	Δ311-352	Δ311-352	Δ311-352	Δ311-352	Δ311-352	Δ311-352	Δ311-352	Δ311-352	Δ311-352	Δ311-352	Δ311-352
-6	-10.91	7.75	0.59	-2.94	20.87	13.41	-8.32	-16.09	28.58	28.75	9.3	6.84
-7	11.24	-2.34	51.71	1.96	34.45	11.58	3.38	-1.56	35.56	34.69	25.41	27.05
-8	88.84	34.34	100.56	33.64	87.59	58.99	57.03	53.45	70.11	82.97	85.55	81.78
-9	115.18	58.25	121.25	59.63	117.54	88.56	61.91	97.67	102.65	104.02	101.22	100.77
-10	115.95	117.06	123.79	120.63	122.15	96.33	83.41	101.93	104.7	110.41	108.18	101.67
-11	111.19	64.54	108.88	95.91	107.07	87.54	85.68	94.13	104.63	100.79	101.51	100.3
-30	119.35	83	114.92	82.73	107.21	103.27	101.33	88.19	90.81	104.06	103.41	101.73
Log [MK-D-046], (M)	L1063.41W	L1063.41W	L1063.41W	L1063.41W	L1063.41W	L1063.41W	L1063.41W	L1063.41W	L1063.41W	L1063.41W	L1063.41W	L1063.41W
-6	18.13	8.34	13.18	-14.95	51.47	7.86	4.51	-21.53	33.87	25.34	24.77	18.01
-7	22.98	14.51	61.19	9.79	22.49	-7.66	14.15	-6.95	34.59	23.6	34.68	28.71
-8	61.51	63.02	126.42	73.12	66.69	53.58	53.45	57.03	88.7	65.22	79.81	71.85
-9	96.99	107.61	95.8	81.89	99.22	88.14	99.27	79.22	99.6	94.99	96.49	104.85
-10	97.17	121.52	119.9	129.74	106	88.47	104.49	93.36	101.69	107.83	105.04	100.65
-11	106.86	100.01	102.59	92.27	110.39	86.63	102.77	85.46	109.43	92.88	105.97	102.04
-30	135.53	92.81	92.2	79.46	116.71	91.15	105.05	87.09	102.84	95.38	106.09	95.69
Log [MK-D-046], (M)	S1163.51Y	S1163.51Y	S1163.51Y	S1163.51Y	S1163.51Y	S1163.51Y	S1163.51Y	S1163.51Y	S1163.51Y	S1163.51Y	S1163.51Y	S1163.51Y
-6	39.66	33.37	28.27	40.55	18.27	27.44	-33.45	-61.12	7.78	12.55	-10.42	-1.85
-7	32.64	33.87	44.7	58.38	-3.96	2.34	4.49	10.21	24.28	16.25	19.76	23.61
-8	77.51	74.39	57.97	86.18	23.88	41.34	30.32	38.62	58.72	45.98	49.55	61.23
-9	104.55	117.04	81.37	103.44	80.97	62.7	72.99	79.01	86.21	88.84	82.02	87.54
-10	117.38	109.77	106.75	92	84.99	88.81	83.39	83.84	80.95	98.83	80.97	91.62
-11	94.1	145.87	96.34	72.61	97.36	97.95	77.43	90.15	80.71	97.12	82.84	89.47
-30	100.48	141.74	78.85	78.93	108.35	104.65	88.84	98.15	104.62	103.9	91.63	99.85
Log [MK-D-046], (M)	A1965.53I	A1965.53I	A1965.53I	A1965.53I	A1965.53I	A1965.53I	A1965.53I	A1965.53I	A1965.53I	A1965.53I	A1965.53I	A1965.53I
-6	4.15	9.58	50.76	-17.31	30.14	25.32	3.36	1.04	36.71	30.47	23.52	21.1
-7	20.39	40.23	38.71	46.44	19.16	26.35	22.82	22.51	33.97	33.55	28.22	33.51
-8	73.5	83.01	143.3	79.77	66.11	96.56	70.39	68.43	77.49	96.81	80.92	74.2
-9	125.94	143.94	117.91	86.62	102.93	97.05	91.57	103.19	92.6	105.8	82.52	100.71
-10	141.43	74.85	140.46	133.28	105.46	105.94	103.55	104.51	104.58	103.4	93.33	110.67
-11	101.19	102.21	98.36	107.2	95.32	92.86	87.13	99.9	100.52	98.03	105.11	98.2
-30	74.45	88.09	139.47	97.99	101.33	100.89	98.08	99.69	103.32	98.55	91.92	106.2
Log [MK-D-046], (M)	C2877.55F	C2877.55F	C2877.55F	C2877.55F	C2877.55F	C2877.55F	C2877.55F	C2877.55F	C2877.55F	C2877.55F	C2877.55F	C2877.55F
-6	29.34	48.86	20.39	13.97	35.5	31.52	11.22	8.11	36.92	42.81	10.66	24.57
-7	36.33	19.64	61.14	83.22	30.27	34.46	19.37	25.31	23.81	26.67	21.78	26.85
-8	129.95	131.6	129.41	50.2	80.52	80.37	66.9	69.58	81.56	77.02	74.12	80.25
-9	129.01	94.84	136.74	106.07	103.18	97.75	103.94	103.65	98.57	94.47	101.39	103.27
-10	106.51	149.5	148.06	160.29	104.08	110.25	89.83	112.45	113.84	108.37	112.25	117.85
-11	92.53	83.55	87.38	90.19	107.43	104.34	91.62	99.47	92.22	97.1	95.38	97.07
-30	106.81	83.95	104.35	104.9	103.12	106.01	99.51	91.37	97.32	100.17	97.96	104.55
Log [MK-D-046], (M)	S310A	S310A	S310A	S310A	S310A	S310A	S310A	S310A	S310A	S310A	S310A	S310A
-6	16.89	3.09	-8.76	-13.18	33.11	33.92	8.16	17.74	36.28	39.73	15.31	16.21
-7	25.68	19.53	65.33	24.34	35.59	30.36	34.22	44.55	49.46	50.62	38.37	40.89
-8	80.1	105.83	118.32	56.54	76.45	71.57	70.99	73.68	86.56	84.34	84.5	80.96
-9	68.26	125.06	96.08	70.93	103.45	94.73	86.4	100.24	105.14	107.49	105.54	104.53
-10	65.56	121.51	127.96	129.51	111.52	99.31	86.39	112.77	110.91	108.54	104.51	114.9
-11	127.04	124.61	82.05	73.83	91.99	97.76	92.76	103.26	101.69	109.09	102.1	108.21
-30	125.69	69.6	125.39	79.33	100.37	102.81	87.26	109.56	108.1	93.5	101.65	96.76
Sup Fig 2b
Log [MK-D-046], (M)	H943.29F	H943.29F	H943.29F	H943.29F	H943.29F	H943.29F	H943.29F	H943.29F	H943.29F	H943.29F	H943.29F	H943.29F
-6	235.52	206.26	77.46	101.97	148.91	156.74	105.74	105.82	124.07	109.05	108.59	123.38
-7	61.38	110.88	79.18	73.31	110.07	134.35	85.17	106.14	108.17	104.1	107.58	125.31
-8	72.58	89.87	82.64	58.69	104.58	121.61	85.38	121.99	104.47	108.5	100.8	115.35
-9	160.06	119.52	77.18	77	90.77	108.77	121.34	130.61	96.27	97.64	96.51	118.97
-10	216.15	202.73	137.44	224.5	94.44	114.26	83.57	132.6	99.89	117.7	110.44	121.86
-11	70.24	114.68	59.59	59.03	82.22	95.18	104.44	98.96	89.81	93.58	94.32	116.57
-30	75.84	151.28	47.17	125.71	98.77	101.16	87.44	112.64	108.55	104.12	89.19	98.14
Log [MK-D-046], (M)	C973.32A	C973.32A	C973.32A	C973.32A	C973.32A	C973.32A	C973.32A	C973.32A	C973.32A	C973.32A	C973.32A	C973.32A
-6	114.09	35.37	33.79	26.61	78.76	50.43	28.81	40.38	63.2	77.47	56.62	60.65
-7	65.17	42.42	46.83	16.48	97.15	69.35	35.55	48.95	68.14	80.62	76.34	83.53
-8	66.84	80.68	74.59	56.42	126.1	105.19	62.86	101.73	102.36	97.09	105.65	102.32
-9	117.72	173.11	56.43	52.7	127.7	113.83	109.11	105.31	98.33	98.71	100.87	101.33
-10	185.84	139.8	78.14	150.04	127.66	128.8	97.62	93.31	103.61	112.32	102.73	99.96
-11	65.81	183.54	71.71	57.24	117.47	98.42	96.93	91.33	94.86	107.73	103.59	99.06
-30	66.66	160.4	72.65	100.29	105.69	99.84	109.71	85.12	103.05	101.73	99.92	95.3
Log [MK-D-046], (M)	R1564.64K	R1564.64K	R1564.64K	R1564.64K	R1564.64K	R1564.64K	R1564.64K	R1564.64K	R1564.64K	R1564.64K	R1564.64K	R1564.64K
-6	75.08	74.67	29.48	53.57	78.32	75.88	43.95	45.77	89.58	100.77	55.87	50.97
-7	58.76	113.18	75.01	129.55	50.55	84.82	57.2	61.66	79.87	74.88	71.96	78.45
-8	82.27	54.82	61.03	212.7	92.58	105.36	82.36	100.61	107.43	97.44	102.96	103.25
-9	144.61	135.06	106.44	76.04	102.95	111.45	99.51	117.74	111.39	93.14	108.87	93.04
-10	246.26	265.39	281.81	73.91	86.82	114.06	93.84	156.66	103.22	88.21	98.57	92.48
-11	135.62	67.89	62.92	59.02	79.7	77.21	88.52	100.85	126.43	101.27	123.87	105.82
-30	140.94	97.88	106.42	54.78	91.12	111.77	84.87	112.23	99.03	97.74	90.78	112.45
Log [MK-D-046], (M)	Y2376.51A	Y2376.51A	Y2376.51A	Y2376.51A	Y2376.51A	Y2376.51A	Y2376.51A	Y2376.51A	Y2376.51A	Y2376.51A	Y2376.51A	Y2376.51A
-6	44.03	55.36	26.95	24.69	32.73	30.85	-7.27	13.71	41.1	42.51	34.1	28.44
-7	-14.41	82.43	-6.98	7.63	-11.56	34.43	-22.62	30.95	47.85	45.8	46.68	62.2
-8	-3.58	149.07	45.32	59.63	52.41	63.79	48.84	82.15	96.97	84.67	87.86	82.19
-9	-0.71	200.72	68.57	149.12	113.44	56.08	60.22	95.75	93	99.93	95.81	98.63
-10	28.6	151.19	80.03	62.29	133.6	64.01	83.72	111.12	100.78	105.06	114.34	99.66
-11	58.97	206.56	19.58	56.76	58.11	77.69	65.13	83.13	82.02	115.84	98.2	90.28
-30	96.15	188.58	63.43	51.85	119.55	94.11	100.09	86.25	104.47	102.67	96.08	96.78
Log [MK-D-046], (M)	I2717.39A	I2717.39A	I2717.39A	I2717.39A	I2717.39A	I2717.39A	I2717.39A	I2717.39A	I2717.39A	I2717.39A	I2717.39A	I2717.39A
-6	30.67	99.67	-3.1	-29.56	112.23	86.09	24.7	15.26	48.5	41.04	27.09	26.01
-7	-101.54	11.62	-67.04	-3.47	40.39	5.77	-36.9	-0.52	38.99	22.35	21.74	22.24
-8	-36.64	-14.95	-19.13	-1.63	20.71	2.05	42.41	31.62	52.15	62.73	73.12	69.57
-9	56.04	71.77	34.25	32.52	166.51	129.44	145.09	166.22	86.9	100.08	89.52	108.11
-10	300.66	75.56	-33.62	-12.6	94.41	137.5	47.02	140.91	89.13	102.03	108.88	111.08
-11	24.52	47.44	5.8	34.34	243.76	72.69	84.23	66.38	108.14	78.5	90.04	88.93
-30	90.05	113.51	43.45	152.97	115.68	79.86	97.42	107.03	89.8	106.91	88.44	114.85
Sup Fig 2c
Log [MK-D-046], (M)	H1815.38W	H1815.38W	H1815.38W	H1815.38W	H1815.38W	H1815.38W	H1815.38W	H1815.38W	H1815.38W	H1815.38W	H1815.38W	H1815.38W
-6	37.58	24.99	7.46	37.47	20.48	35.89	5.82	21.15	38.07	31.95	25.88	18.82
-7	-8.08	10.15	3.81	23.13	13.12	14.38	23.88	17.87	20.92	28.41	27.48	31.8
-8	7.81	29.6	13.99	30.97	45.45	49.61	60.99	48.16	73.74	82.84	82.65	76.06
-9	32.85	198.12	49.06	173.95	128.54	91.53	97.11	87.48	100.94	102.75	109.04	104.5
-10	52.71	225.09	35.35	91.4	102.79	93.29	109.41	105.2	105.28	96.99	119.82	105.89
-11	55.8	87.5	56.36	56.49	91.2	96.63	82.72	88.2	115.73	90.55	115.08	119.36
-30	75.94	142.53	117.58	63.95	98.47	101.84	94.07	105.61	95.03	104.28	101.7	99
Sup Fig 2d
Log [MK-D-046], (M)	H943.29Y	H943.29Y	H943.29Y	H943.29Y	H943.29Y	H943.29Y	H943.29Y	H943.29Y	H943.29Y	H943.29Y	H943.29Y	H943.29Y
-6	304.61	502.8	203.56	382.09	73.59	113.01	88.09	94.99	124.72	120.75	117.41	91.07
-7	128.82	161.18	268.38	354.42	101.75	109.61	95.88	106.76	106.81	105.29	103.16	86.02
-8	237.81	232.69	201.47	306.3	89.19	105.43	83.58	93.11	99.57	104.28	94.92	100.26
-9	704.78	766.86	302.03	736.56	105.54	100.04	81.49	97.6	101.58	101.89	97.94	102.32
-10	650.1	705.45	760.1	896.38	95.89	97.66	93.4	121.01	89.96	101.21	95.76	114.53
-11	113.65	53.72	-95.37	-864.71	81.09	89.5	68.47	85.75	104.64	96.92	93.53	102.46
-30	299.77	-254	415.99	-61.74	88.89	93.98	106.13	111	98.02	107.27	90.01	104.7
Log [MK-D-046], (M)	G983.33A	G983.33A	G983.33A	G983.33A	G983.33A	G983.33A	G983.33A	G983.33A	G983.33A	G983.33A	G983.33A	G983.33A
-6	12.82	10.32	-6	-6.46	20.32	34.08	3.05	-2.25	26.84	43.7	25.66	31.37
-7	-0.72	2.34	-22.32	-13	15.84	30.8	5.43	6.26	20.13	31.33	23.3	33.91
-8	13.87	3.83	-22.67	-8.17	42.52	70.5	40.77	45.98	67.23	66.06	69.85	77.64
-9	107.73	106.95	12.82	98.69	78.01	96.84	86.99	91.28	103.1	101.8	100.01	109.77
-10	136.17	149.06	39.78	158.45	85.48	110.48	93.76	94.81	95.97	109.17	109.8	111.99
-11	56.84	15.6	25.58	95.55	87.28	95.07	79.86	89.88	109.46	92.49	102.35	106.3
-30	65.19	85.98	160.51	88.32	130.66	93.54	79.42	96.37	106.94	103.93	92.93	96.19
Log [MK-D-046], (M)	I2717.39T	I2717.39T	I2717.39T	I2717.39T	I2717.39T	I2717.39T	I2717.39T	I2717.39T	I2717.39T	I2717.39T	I2717.39T	I2717.39T
-6	-1.22	-177.39	21.14	63.73	52.52	120.5	-51.68	29.6	27.45	39.17	3.83	29.98
-7	6.41	-49.13	-6.42	8.16	-15.81	25.46	-25.68	15.42	10.41	35.2	5.13	30.96
-8	1.12	-1.48	84.21	22.54	7.4	87.02	-6.58	57.76	57.12	91.91	50.68	93.91
-9	149.12	82.11	163.55	74.29	92.66	136.53	55.15	127.29	94.38	117.08	97.04	109.31
-10	175.36	94.78	222.35	54.88	86.3	157.92	105.83	106.76	109.78	123.69	97	128.65
-11	64.82	11.19	86.26	58.96	74.76	119.35	67.25	107.48	83.21	118.87	66.67	104.7
-30	92.37	118.8	120.6	68.24	67.82	135.03	74.75	122.38	84.54	114.33	87.61	113.53
Sup Fig 2e
Log [MK-D-046], (M)	F169ECL2L	F169ECL2L	F169ECL2L	F169ECL2L	F169ECL2L	F169ECL2L	F169ECL2L	F169ECL2L	F169ECL2L	F169ECL2L	F169ECL2L	F169ECL2L
-6	48.81	39.65	13.49	18.46	32.09	32.94	-17.07	24.63	41.37	32.55	16.38	8.82
-7	46.17	26.15	25.24	27.77	61.09	27.16	31.11	39.4	53.51	34.74	37.02	32.92
-8	90.92	72.75	69.72	60.16	75.76	68.94	75.71	74.23	92.97	84.6	77.14	92.21
-9	80.99	103.88	84.31	91.55	109.11	110.13	104.85	112.55	110.07	79.21	95.29	91.95
-10	122.81	105.22	173.74	95.76	106.09	103.88	112.53	129.34	124.23	107.1	104.44	114.78
-11	120.5	109.67	98.32	96.28	105.85	106.69	105.51	114.71	106.63	107.71	96.84	92.97
-30	116.02	102.75	90.69	90.54	102.78	98.24	85.2	113.78	98.56	103.87	97.9	99.67
Log [MK-D-046], (M)	P170ECL2A	P170ECL2A	P170ECL2A	P170ECL2A	P170ECL2A	P170ECL2A	P170ECL2A	P170ECL2A	P170ECL2A	P170ECL2A	P170ECL2A	P170ECL2A
-6	44.26	49.13	29.05	27.85	42.04	51.81	17.08	19.51	59.58	46.55	39.17	39.31
-7	48.65	41.73	51.82	37.67	47.92	41.01	37.5	9.85	60.52	55.25	58.16	55.84
-8	73.42	65.89	67.23	86.34	79.53	90.18	76.26	84.44	96.15	84.38	90.52	102.32
-9	107.91	107.12	89.61	114.35	102.41	113.56	103.94	108.13	111.82	98.42	102.97	99.6
-10	101.78	137.56	86.89	163.52	105.42	125.66	114.77	126.4	103.48	93.91	98.63	97.28
-11	108.62	101.74	108.13	91.68	103.37	111.42	103.98	101.86	115.54	88.76	88.4	96.97
-30	109.92	102.21	89.12	98.75	115.92	94.68	90.25	99.15	102.89	104.36	93.51	99.23
Log [MK-D-046], (M)	S2647.32R	S2647.32R	S2647.32R	S2647.32R	S2647.32R	S2647.32R	S2647.32R	S2647.32R	S2647.32R	S2647.32R	S2647.32R	S2647.32R
-6	29.92	25.19	39.62	43.77	10.98	39.83	-1.29	13.07	26.95	27.04	18.74	21.19
-7	15.66	24.45	26.97	40.63	3.85	8.05	-4.76	25.48	19.44	21.31	18.53	32.4
-8	39.81	78.1	53.68	85.62	60.41	56.79	54.59	62.08	41.96	65.39	118.55	77.74
-9	117.26	129.65	99.7	191.06	114.19	107.42	94.63	104.82	133.99	98.42	102.32	109.17
-10	236.12	156.66	145	183.82	117.3	128.37	108.09	116.61	113.97	96.43	92.93	114.09
-11	156.56	117.31	129.13	128.96	98.79	106.01	97.3	99.97	99.49	91.65	91.16	104.93
-30	130.93	113.42	101.2	54.46	95.07	103.29	101.36	100.27	100.93	95.47	89.54	114.06
Log [MK-D-046], (M)	N2687.36K	N2687.36K	N2687.36K	N2687.36K	N2687.36K	N2687.36K	N2687.36K	N2687.36K	N2687.36K	N2687.36K	N2687.36K	N2687.36K
-6	21.32	25.38	20.5	-4.61	36.29	38.9	8.3	24.98	26.09	21.26	10.47	11.84
-7	21.29	49.61	47.57	22.63	24.73	15.86	7.45	19.33	37.96	26.9	21.79	20.63
-8	146.16	63.02	37.06	158.23	61.83	62.71	51.21	57.6	82.38	65.97	71.6	77.9
-9	110.44	88.46	104.66	96.1	104.19	120.98	95.4	106.41	107.09	112.9	102.64	108.89
-10	173.83	110.32	126.74	180.04	104.61	108.47	90.09	98.89	105.8	103.35	115.35	106.67
-11	107.61	109.17	86.9	126.29	94.96	95.52	94.49	100.25	99	100.13	96.72	102.54
-30	120.69	99.38	92.7	87.23	99.45	103.12	100.29	97.14	100.77	92.73	103.68	102.82
Log [MK-D-046], (M)	4-mut	4-mut	4-mut	4-mut	4-mut	4-mut	4-mut	4-mut
-6	-13.61	7.57	-21.26	-38.5	5.38	7.77	-9.44	-2.79
-7	-5.68	5.72	-15.51	15.93	8.02	22.42	9.28	1.26
-8	20.3	3.85	20.35	27.55	30.57	41.9	35.63	38.25
-9	81.01	82.94	76.53	78	90.6	82.71	80.04	82.62
-10	97.22	77.99	80.02	91.75	84.23	86.09	92	76.94
-11	95.32	75.96	96.17	91.25	78.87	69.27	93.05	76.48
-30	96.19	97.71	100.45	105.65	121.02	85.35	96.19	97.45
Log [MK-D-046], (M)	gpBLT1	gpBLT1	gpBLT1	gpBLT1	gpBLT1	gpBLT1	gpBLT1	gpBLT1	gpBLT1	gpBLT1	gpBLT1	gpBLT1	gpBLT1	gpBLT1	gpBLT1	gpBLT1
-6	73.65	65.17	71.96	69.88	94.25	64.4	85.23	74.36	18.59	20.35	12.41	25.17	-2.53	4.01	-7.53	2.16
-7	102.65	81.66	100.12	100.72	102.47	106.03	101.01	104.87	70.89	73.68	92.91	87.05	51.85	53.4	54.12	56.16
-8	121.63	113.97	116.27	119.18	122.39	117.1	121.53	119.19	90.67	112.04	96.21	91.63	92.16	116.31	108.23	107.9
-9	125.44	102.24	135.41	138.67	139.45	132.9	133.73	135.94	110.08	110.29	97.28	103.93	110.07	151.87	113.46	128.98
-10	132.47	141.27	135.49	142.36	140.46	131.06	129.87	129.64	98.44	96.83	95.4	107.55	115.47	145.25	104.07	128.39
-11	122.54	-25.92	111.26	127.27	140.26	132.56	138.51	125.02	104.09	97.76	107.32	102.85	109.35	136.73	103.24	129.97
-30	129.38	127.47	125.58	116.29	138.58	112.31	126.27	140.92	114.09	139.78	121.03	130.48	119.5	171.86	103.56	156.01
Sup Fig 2f
Log [BIIL-260], (M)	hBLT1-WT	hBLT1-WT	hBLT1-WT	hBLT1-WT	hBLT1-WT	hBLT1-WT	hBLT1-WT	hBLT1-WT	hBLT1-WT	hBLT1-WT	hBLT1-WT	hBLT1-WT	hBLT1-WT	hBLT1-WT	hBLT1-WT	hBLT1-WT
-6	-0.59	-2.012	5.634	-3.032	-3.576	-5.244	2.957	5.863	-13.607	7.575	-21.256	-38.505	6.295	12.525	1.928	5.349
-7	14.878	26.485	22.558	20.236	17.123	35.784	35.389	35.979	-5.681	5.719	-15.514	15.934	40.829	42.296	37.163	31.941
-8	56.382	55.562	56.601	64.451	69.332	66.146	71.742	66.936	20.303	3.848	20.352	27.551	74.384	62.67	63.786	75.279
-9	95.473	100.002	105.407	95.131	106.333	107.521	107.652	111.47	81.013	82.939	76.533	78	84.889	83.906	93.353	86.874
-10	91.764	83.054	106.847	101.075	94.426	94.107	110.157	107.689	97.22	77.989	80.025	91.75	97.41	93.306	85.118	89.679
-11	96.959	96.682	107.815	104.541	92.866	95.599	102.521	107.43	95.318	75.959	96.173	91.249	87.974	73.49	83.346	91.418
-30	97.08	79.537	116.38	107.004	98.289	77.865	110.558	113.288	96.195	97.71	100.449	105.646	98.984	108.655	91.37	100.991
Log [BIIL-260], (M)	4 mut	4 mut	4 mut	4 mut	4 mut	4 mut
-6	-5.201	-25.897	-24.28	-19.853	12.252	23.141
-7	33.085	28.759	4.512	5.591	44.484	58.03
-8	64.464	66.934	47.108	55.076	81.516	94.7
-9	85.116	81.571	56.037	54.185	103.441	99.76
-10	77.572	87.479	57.595	69.765	111.632	124.013
-11	90.634	82.617	65.205	72.593	128.917	133.023
-30	98.568	101.432	74.302	70.511	127.91	127.276
Log [BIIL-260], (M)	gpBLT1	gpBLT1	gpBLT1	gpBLT1	gpBLT1	gpBLT1	gpBLT1	gpBLT1
-6	29.621	26.806	34.26	32.725	41.42	29.048	23.236	34.982
-7	62.16	67.047	70.004	75.64	103.497	92.553	99.764	101.925
-8	97.323	-24.155	101.276	103.89	126.183	128.8	126.611	125.639
-9	115.924	113.383	114.397	115.964	133.743	131.743	133.53	134.889
-10	122.759	121.55	120.73	122.851	124.371	131.749	130.496	133.463
-11	119.432	110.722	116.639	110.636	122.423	124.8	135.874	130.521
-30	130.26	92.544	126.064	116.025	116.121	109.373	132.843	143.899

## Sheet: Sup Fig 3
Sup Fig. 3 a		hBLT1-WT
		LTB4					Non-specific binding subtracted				% Bound
[nM]	[M]	N=1	N=2	N=3			N=1	N=2	N=3		N=1	N=2	N=3													LTB4	MK-D-046
30000	3e-05	556	529	543	542.667	Non-specific	13.3333	-13.6667	0.333333		0.460352	-0.471861	0.0115088												One site - Fit Ki
7500	7.5e-06	438	583	557			-104.667	40.3333	14.3333		-3.61376	1.39257	0.494879												Best-fit values
1875	1.875e-06	472	503	465			-70.6667	-39.6667	-77.6667		-2.43987	-1.36955	-2.68155												logKi	-8.466	-8.352
468.75	4.6875e-07	491	548	552			-51.6667	5.33333	9.33333		-1.78386	0.184141	0.322247												HotNM	= 3.981	= 3.981
117.188	1.17187e-07	576	683	601			33.3333	140.333	58.3333		1.15088	4.84521	2.01404												HotKdNM	= 1.412	= 1.412
29.2969	2.92969e-08	1017	1148	1033			474.333	605.333	490.333		16.377	20.9	16.9295												Top	102.8	111
7.32422	7.32422e-09	2596	2924	2591			2053.33	2381.33	2048.33		70.8942	82.2189	70.7216												Bottom	-3.642	-2.609
1.83105	1.83105e-09	3443	3015	3400			2900.33	2472.33	2857.33		100.138	85.3608	98.6535												Ki	3.422e-09	4.442e-09
0.457764	4.57764e-10	3506	3398	3171			2963.33	2855.33	2628.33		102.313	98.5844	90.7469												Std. Error
0.114441	1.14441e-10	3583	3545	3144			3040.33	3002.33	2601.33		104.972	103.66	89.8147												logKi	0.05591	0.04285
0.0286102	2.86102e-11	3584	3452	3526			3041.33	2909.33	2983.33		105.006	100.449	103.004												Top	1.88	1.502
0.00715256	7.15256e-12	3506	3497	3314	3439	Total	2963.33	2954.33	2771.33		102.313	102.003	95.6842	3.74082											Bottom	1.843	1.541
					2896.33	Specific							100	2.15976											95% CI (asymptotic)
													Max Average	SEM											logKi	-8.580 to -8.352	-8.440 to -8.265
														SEM = SD/(square root of sample size).											Top	99.01 to 106.7	107.9 to 114.0
		hBLT1-WT																							Bottom	-7.392 to 0.1081	-5.744 to 0.5262
		MK-D-046					Non-specific binding subtracted				% Bound														Ki	2.633e-009 to 4.446e-009	3.634e-009 to 5.429e-009
[nM]	[M]	N=1	N=2	N=3			N=1	N=2	N=3		N=1	N=2	N=3												Goodness of Fit
30000	3e-05	526	597	579	567.333	Non-specific	-41.3333	29.6667	11.6667		-1.43935	1.03308	0.406268												Degrees of Freedom	33	33
7500	7.5e-06	577	508	490			9.66667	-59.3333	-77.3333		0.336622	-2.06616	-2.69298												R squared	0.9819	0.9893
1875	1.875e-06	469	650	454			-98.3333	82.6667	-113.333		-3.42426	2.8787	-3.9466												Sum of Squares	1429	954.6
468.75	4.6875e-07	658	699	567			90.6667	131.667	-0.333333		3.15728	4.58503	-0.0116077												Sy.x	6.58	5.378
117.188	1.17187e-07	977	704	765			409.667	136.667	197.667		14.2658	4.75914	6.88334												Constraints
29.2969	2.92969e-08	1669	1359	1412			1101.67	791.667	844.667		38.3633	27.5682	29.4138												HotNM	HotNM = 3.98078	HotNM = 3.98078
7.32422	7.32422e-09	3160	2844	2864			2592.67	2276.67	2296.67		90.2844	79.2803	79.9768												HotKdNM	HotKdNM = 1.412	HotKdNM = 1.412
1.83105	1.83105e-09	3641	3534	3739			3073.67	2966.67	3171.67		107.034	103.308	110.447
0.457764	4.57764e-10	3706	3650	3720			3138.67	3082.67	3152.67		109.298	107.348	109.785												Number of points
0.114441	1.14441e-10	3673	3795	3642			3105.67	3227.67	3074.67		108.149	112.397	107.069												# of X values	36	36
0.0286102	2.86102e-11	3696	3580	3781			3128.67	3012.67	3213.67		108.95	104.91	111.909												# Y values analyzed	36	36
0.00715256	7.15256e-12	3589	3457	3737	3439	Total	3021.67	2889.67	3169.67		105.223	100.627	110.377	4.87787											# Y values analyzed	36	36
					2871.67	Specific							105.409	2.81624
													Max Average	SEM	SEM = SD/(square root of sample size).
Sup Fig. 3 b		hBLT1-CC
		LTB4					Non-specific binding subtracted				% Bound															LTB4	MK-D-046
[nM]	[M]	N=1	N=2	N=3			N=1	N=2	N=3		N=1	N=2	N=3												One site - Fit Ki
30000	3e-05	361	316	414	363.667	Non-specific	-2.66667	-47.6667	50.3333		-0.0775419	-1.38606	1.4636												Best-fit values
7500	7.5e-06	448	481	439			84.3333	117.333	75.3333		2.45226	3.41184	2.19056												logKi	-8.055	-7.977
1875	1.875e-06	505	494	469			141.333	130.333	105.333		4.10972	3.78986	3.06291												HotNM	= 3.981	= 3.981
468.75	4.6875e-07	531	430	487			167.333	66.3333	123.333		4.86576	1.92886	3.58631												HotKdNM	= 1.412	= 1.412
117.188	1.17187e-07	741	550	604			377.333	186.333	240.333		10.9722	5.41824	6.98847												Top	281.3	330.8
29.2969	2.92969e-08	6278	5993	5580			5914.33	5629.33	5216.33		171.978	163.691	151.682												Bottom	-10.05	-8.772
7.32422	7.32422e-09	8954	9173	9183			8590.33	8809.33	8819.33		249.792	256.16	256.451												Ki	8.82e-09	1.055e-08
1.83105	1.83105e-09	10666	9352	9662			10302.3	8988.33	9298.33		299.574	261.365	270.379												Std. Error
0.457764	4.57764e-10	9802	10112	10374			9438.33	9748.33	10010.3		274.45	283.464	291.083												logKi	0.06715	0.06307
0.114441	1.14441e-10	10201	9562	10013			9837.33	9198.33	9649.33		286.052	267.471	280.585												Top	5.707	6.153
0.0286102	2.86102e-11	9598	8431	9946			9234.33	8067.33	9582.33		268.518	234.584	278.637												Bottom	6.589	7.331
0.00715256	7.15256e-12	9091	9825	9983	3439	Total	8727.33	9461.33	9619.33		253.775	275.119	279.713	13.8409											95% CI (asymptotic)
					3075.33	Specific							269.536	7.99103											logKi	-8.191 to -7.918	-8.105 to -7.848
													Max Average	SEM											Top	269.7 to 292.9	318.3 to 343.4
														SEM = SD/(square root of sample size).											Bottom	-23.46 to 3.355	-23.69 to 6.144
		hBLT1-CC																							Ki	6.439e-009 to 1.208e-008	7.852e-009 to 1.418e-008
		MK-D-046					Non-specific binding subtracted				% Bound														Goodness of Fit
[nM]	[M]	N=1	N=2	N=3			N=1	N=2	N=3		N=1	N=2	N=3												Degrees of Freedom	33	33
30000	3e-05	461	464	615	513.333	Non-specific	-52.3333	-49.3333	101.667		-1.52176	-1.43453	2.95629												R squared	0.9739	0.9768
7500	7.5e-06	562	623	614			48.6667	109.667	100.667		1.41514	3.18891	2.92721												Sum of Squares	15358	18331
1875	1.875e-06	610	662	719			96.6667	148.667	205.667		2.81089	4.32296	5.98042												Sy.x	21.57	23.57
468.75	4.6875e-07	964	995	997			450.667	481.667	483.667		13.1046	14.006	14.0642												Constraints
117.188	1.17187e-07	1597	1535	1652			1083.67	1021.67	1138.67		31.5111	29.7082	33.1104												HotNM	HotNM = 3.98078	HotNM = 3.98078
29.2969	2.92969e-08	8413	7933	8043			7899.67	7419.67	7529.67		229.708	215.751	218.949												HotKdNM	HotKdNM = 1.412	HotKdNM = 1.412
7.32422	7.32422e-09	10740	9370	11143			10226.7	8856.67	10629.7		297.373	257.536	309.092
1.83105	1.83105e-09	11612	10730	11113			11098.7	10216.7	10599.7		322.729	297.082	308.219												Number of points
0.457764	4.57764e-10	11134	11061	12266			10620.7	10547.7	11752.7		308.83	306.707	341.747												# of X values	36	36
0.114441	1.14441e-10	11625	11459	12755			11111.7	10945.7	12241.7		323.107	318.281	355.966												# Y values analyzed	36	36
0.0286102	2.86102e-11	11121	11650	13197			10607.7	11136.7	12683.7		308.452	323.834	368.818
0.00715256	7.15256e-12	10823	11502	12660	3439	Total	10309.7	10988.7	12146.7		299.787	319.531	353.203
					2925.67	Specific							324.174	15.5938
													Max Average	SEM	SEM = SD/(square root of sample size).
																										LTB4	MK-D-046
Sup Fig. 3 c		H943.29Y																							One site - Fit Ki
		LTB4					Non-specific binding subtracted				% Bound														Best-fit values
[nM]	[M]	N=1	N=2	N=3			N=1	N=2	N=3		N=1	N=2	N=3												logKi	-8.32	-5.419
30000	3e-05	434	480	372	428.667	Non-specific	5.33333	51.3333	-56.6667		0.177168	1.70524	-1.88241												HotNM	= 3.981	= 3.981
7500	7.5e-06	615	472	430			186.333	43.3333	1.33333		6.18979	1.43949	0.0442919												HotKdNM	= 1.412	= 1.412
1875	1.875e-06	547	463	526			118.333	34.3333	97.3333		3.9309	1.14052	3.23331												Top	19.8	21.4
468.75	4.6875e-07	525	559	478			96.3333	130.333	49.3333		3.20009	4.32953	1.6388												Bottom	2.056	6.162
117.188	1.17187e-07	578	660	552			149.333	231.333	123.333		4.96069	7.68464	4.097												Ki	4.788e-09	3.814e-06	3814
29.2969	2.92969e-08	761	649	684			332.333	220.333	255.333		11.0398	7.31923	8.4819												Std. Error
7.32422	7.32422e-09	930	715	842			501.333	286.333	413.333		16.6537	9.51168	13.7305												logKi	0.1197	0.3466
1.83105	1.83105e-09	1095	988	979			666.333	559.333	550.333		22.1349	18.5804	18.2815												Top	0.6518	0.457
0.457764	4.57764e-10	981	1045	1021			552.333	616.333	592.333		18.3479	20.4739	19.6767												Bottom	0.6772	5.139
0.114441	1.14441e-10	1151	921	965			722.333	492.333	536.333		23.9951	16.3548	17.8164												95% CI (asymptotic)
0.0286102	2.86102e-11	1119	1094	996			690.333	665.333	567.333		22.9321	22.1016	18.8462												logKi	-8.563 to -8.076	-6.124 to -4.713
0.00715256	7.15256e-12	926	1011	966	3439	Total	497.333	582.333	537.333		16.5209	19.3445	17.8496												Top	18.47 to 21.12	20.47 to 22.33
					3010.33	Specific							17.905	0.815575											Bottom	0.6781 to 3.434	-4.294 to 16.62
													Max Average	SEM											Ki	2.732e-009 to 8.390e-009	7.519e-007 to 1.935e-005
														SEM = SD/(square root of sample size).											Goodness of Fit
		H943.29Y																							Degrees of Freedom	33	33
		MK-D-046					Non-specific binding subtracted				% Bound														R squared	0.922	0.6434
[nM]	[M]	N=1	N=2	N=3			N=1	N=2	N=3		N=1	N=2	N=3
30000	3e-05	765	793	730	428.667	Non-specific	336.333	364.333	301.333		11.1726	12.1028	10.01												Sum of Squares	181.9	180.9
7500	7.5e-06	864	1041	871			435.333	612.333	442.333		14.4613	20.341	14.6938												Sy.x	2.348	2.342
1875	1.875e-06	1010	1007	973			581.333	578.333	544.333		19.3113	19.2116	18.0822												Constraints
468.75	4.6875e-07	1028	1232	976			599.333	803.333	547.333		19.9092	26.6859	18.1818												HotNM	HotNM = 3.981	HotNM = 3.981
117.188	1.17187e-07	1060	1113	1130			631.333	684.333	701.333		20.9722	22.7328	23.2975												HotKdNM	HotKdNM = 1.412	HotKdNM = 1.412
29.2969	2.92969e-08	1031	1021	1157			602.333	592.333	728.333		20.0089	19.6767	24.1944
7.32422	7.32422e-09	1080	1149	1092			651.333	720.333	663.333		21.6366	23.9287	22.0352												Number of points
1.83105	1.83105e-09	1021	1110	1029			592.333	681.333	600.333		19.6767	22.6332	19.9424												# of X values	36	36
0.457764	4.57764e-10	1211	1087	989			782.333	658.333	560.333		25.9883	21.8691	18.6137												# Y values analyzed	36	36
0.114441	1.14441e-10	1126	950	1001			697.333	521.333	572.333		23.1647	17.3181	19.0123
0.0286102	2.86102e-11	1148	1076	952			719.333	647.333	523.333		23.8955	21.5037	17.3846
0.00715256	7.15256e-12	1089	1030	1072	3439	Total	660.333	601.333	643.333		21.9356	19.9756	21.3708
					3010.33	Specific							21.094	0.582464
													Max Average	SEM	SEM = SD/(square root of sample size).
																										LTB4	MK-D-046
Sup Fig. 3 d		R1564.64K																							One site - Fit Ki
		LTB4					Non-specific binding subtracted				% Bound														Best-fit values
[nM]	[M]	N=1	N=2	N=3			N=1	N=2	N=3		N=1	N=2	N=3												logKi	-8.021	-5.658
30000	3e-05	523	465	585	524.333	Non-specific	-1.33333	-59.3333	60.6667		-0.0457457	-2.03568	2.08143												HotNM	= 3.981	= 3.981
7500	7.5e-06	498	455	603			-26.3333	-69.3333	78.6667		-0.903477	-2.37877	2.69899												HotKdNM	= 1.412	= 1.412
1875	1.875e-06	557	492	695			32.6667	-32.3333	170.667		1.12077	-1.10933	5.85544												Top	5.257	6.788
468.75	4.6875e-07	610	578	530			85.6667	53.6667	5.66667		2.93916	1.84126	0.194419												Bottom	0.7649	-1.533
117.188	1.17187e-07	554	610	618			29.6667	85.6667	93.6667		1.01784	2.93916	3.21363												Ki	9.534e-09	2.197e-06
29.2969	2.92969e-08	604	574	623			79.6667	49.6667	98.6667		2.7333	1.70403	3.38518												Std. Error
7.32422	7.32422e-09	645	607	679			120.667	82.6667	154.667		4.13998	2.83623	5.3065												logKi	0.3839	0.3885
1.83105	1.83105e-09	637	751	742			112.667	226.667	217.667		3.86551	7.77676	7.46798												Top	0.4998	0.387
0.457764	4.57764e-10	759	708	597			234.667	183.667	72.6667		8.05124	6.30146	2.49314												Bottom	0.585	2.63
0.114441	1.14441e-10	643	700	599			118.667	175.667	74.6667		4.07136	6.02699	2.56176												95% CI (asymptotic)
0.0286102	2.86102e-11	664	735	654			139.667	210.667	129.667		4.79186	7.22781	4.44876												logKi	-8.802 to -7.240	-6.448 to -4.868
0.00715256	7.15256e-12	702	661	636	3439	Total	177.667	136.667	111.667		6.09561	4.68893	3.8312												Top	4.240 to 6.274	6.001 to 7.575
					2914.67	Specific							4.87191	0.660051											Bottom	-0.4252 to 1.955	-6.884 to 3.817
													Max Average	SEM	SEM = SD/(square root of sample size).										Ki	1.578e-009 to 5.760e-008	3.560e-007 to 1.356e-005
																									Goodness of Fit
		R1564.64K																							Degrees of Freedom	33	33
		MK-D-046					Non-specific binding subtracted				% Bound														R squared	0.5326	0.5287
[nM]	[M]	N=1	N=2	N=3			N=1	N=2	N=3		N=1	N=2	N=3
30000	3e-05	458	529	557	514.667	Non-specific	-56.6667	14.3333	42.3333		-1.93776	0.49014	1.44762												Sum of Squares	119.1	126
7500	7.5e-06	669	590	618			154.333	75.3333	103.333		5.27756	2.57609	3.53357												Sy.x	1.9	1.954
1875	1.875e-06	682	590	650			167.333	75.3333	135.333		5.7221	2.57609	4.62784												Constraints
468.75	4.6875e-07	729	577	729			214.333	62.3333	214.333		7.32931	2.13154	7.32931												HotNM	HotNM = 3.98078	HotNM = 3.98078
117.188	1.17187e-07	807	648	657			292.333	133.333	142.333		9.99658	4.55944	4.86721												HotKdNM	HotKdNM = 1.412	HotKdNM = 1.412
29.2969	2.92969e-08	716	707	673			201.333	192.333	158.333		6.88476	6.577	5.41434
7.32422	7.32422e-09	807	645	690			292.333	130.333	175.333		9.99658	4.45686	5.99567												Number of points
1.83105	1.83105e-09	734	660	805			219.333	145.333	290.333		7.50028	4.96979	9.92819												# of X values	36	36
0.457764	4.57764e-10	729	703	778			214.333	188.333	263.333		7.32931	6.44021	9.0049												# Y values analyzed	36	36
0.114441	1.14441e-10	772	722	645			257.333	207.333	130.333		8.79973	7.08994	4.45686
0.0286102	2.86102e-11	739	641	670			224.333	126.333	155.333		7.67126	4.32007	5.31175
0.00715256	7.15256e-12	713	724	810	3439	Total	198.333	209.333	295.333		6.78217	7.15833	10.0992
					2924.33	Specific							8.01322	1.04861
													Max Average	SEM	SEM = SD/(square root of sample size).
																										LTB4	MK-D-046
Sup Fig. 3 e		I2717.39T																							One site - Fit Ki
		LTB4					Non-specific binding subtracted				% Bound														Best-fit values
[nM]	[M]	N=1	N=2	N=3			N=1	N=2	N=3		N=1	N=2	N=3												logKi	-7.14	-8.591
30000	3e-05	490	384	442	438.667	Non-specific	61.3333	-44.6667	13.3333		2.04422	-1.48872	0.444395												HotNM	= 3.981	= 3.981
7500	7.5e-06	592	450	534			163.333	21.3333	105.333		5.44384	0.711032	3.51072												HotKdNM	= 1.412	= 1.412
1875	1.875e-06	510	433	656			81.3333	4.33333	227.333		2.71081	0.144428	7.57694												Top	8.826	8.798
468.75	4.6875e-07	503	654	611			74.3333	225.333	182.333		2.4775	7.51028	6.0771												Bottom	1.953	1.416
117.188	1.17187e-07	484	674	611			55.3333	245.333	182.333		1.84424	8.17687	6.0771												Ki	7.244e-08	2.563e-09
29.2969	2.92969e-08	718	664	685			289.333	235.333	256.333		9.64337	7.84357	8.5435												Std. Error
7.32422	7.32422e-09	708	602	622			279.333	173.333	193.333		9.31008	5.77714	6.44373												logKi	0.335	0.2486
1.83105	1.83105e-09	690	652	741			261.333	223.333	312.333		8.71014	7.44362	10.41												Top	0.5564	0.5945
0.457764	4.57764e-10	665	616	681			236.333	187.333	252.333		7.8769	6.24375	8.41018												Bottom	0.9646	0.5548
0.114441	1.14441e-10	590	713	713			161.333	284.333	284.333		5.37718	9.47672	9.47672												95% CI (asymptotic)
0.0286102	2.86102e-11	815	655	692			386.333	226.333	263.333		12.8763	7.54361	8.7768												logKi	-7.822 to -6.458	-9.097 to -8.085
0.00715256	7.15256e-12	852	718	743	3439	Total	423.333	289.333	314.333		14.1095	9.64337	10.4766												Top	7.694 to 9.958	7.588 to 10.01
					3000.33	Specific							11.4098	1.37111											Bottom	-0.009556 to 3.915	0.2878 to 2.545
													Max Average	SEM											Ki	1.508e-008 to 3.480e-007	7.995e-010 to 8.214e-009
														SEM = SD/(square root of sample size).											Goodness of Fit
		I2717.39T																							Degrees of Freedom	33	33
		MK-D-046					Non-specific binding subtracted				% Bound														R squared	0.5852	0.7323
[nM]	[M]	N=1	N=2	N=3			N=1	N=2	N=3		N=1	N=2	N=3
30000	3e-05	435	507	464	468.667	Non-specific	6.33333	78.3333	35.3333		0.21322	2.63719	1.18954												Sum of Squares	191.7	135.7
7500	7.5e-06	555	364	567			126.333	-64.6667	138.333		4.25317	-2.17708	4.65717												Sy.x	2.41	2.028
1875	1.875e-06	409	473	525			-19.6667	44.3333	96.3333		-0.662103	1.49254	3.24318												Constraints
468.75	4.6875e-07	471	505	478			42.3333	76.3333	49.3333		1.4252	2.56986	1.66087												HotNM	HotNM = 3.981	HotNM = 3.981
117.188	1.17187e-07	450	489	436			21.3333	60.3333	7.33333		0.718213	2.0312	0.246886												HotKdNM	HotKdNM = 1.412	HotKdNM = 1.412
29.2969	2.92969e-08	535	575	465			106.333	146.333	36.3333		3.57985	4.9265	1.22321
7.32422	7.32422e-09	637	553	527			208.333	124.333	98.3333		7.0138	4.18584	3.31052												Number of points
1.83105	1.83105e-09	736	755	635			307.333	326.333	206.333		10.3468	10.9864	6.94647												# of X values	36	36
0.457764	4.57764e-10	729	775	625			300.333	346.333	196.333		10.1111	11.6597	6.60981												# Y values analyzed	36	36
0.114441	1.14441e-10	595	731	607			166.333	302.333	178.333		5.59982	10.1784	6.00382
0.0286102	2.86102e-11	729	693	648			300.333	264.333	219.333		10.1111	8.89911	7.38413
0.00715256	7.15256e-12	757	614	653	3439	Total	328.333	185.333	224.333		11.0538	6.23948	7.55246
					2970.33	Specific							8.2819	1.43682
													Max Average	SEM	SEM = SD/(square root of sample size).
Sup Fig. 3 f		H1815.38W
		LTB4					NSB substracted				% Bound															LTB4	MK-D-046
[nM]	[M]	N=1	N=2	N=3			N=1	N=2	N=3		N=1	N=2	N=3												One site - Fit Ki
30000	3e-05	446	645	416	502.333	NSB	17.3333	216.333	-12.6667		0.590238	7.36663	-0.431328												Best-fit values
7500	7.5e-06	456	643	511			27.3333	214.333	82.3333		0.93076	7.29852	2.80363												logKi	-8.359	-8.214
1875	1.875e-06	573	668	450			144.333	239.333	21.3333		4.91487	8.14983	0.726447												HotNM	= 3.981	= 3.981
468.75	4.6875e-07	564	705	618			135.333	276.333	189.333		4.6084	9.40976	6.44722												HotKdNM	= 1.412	= 1.412
117.188	1.17187e-07	599	628	678			170.333	199.333	249.333		5.80023	6.78774	8.49035												Top	56.17	56.46
29.2969	2.92969e-08	889	990	986			460.333	561.333	557.333		15.6754	19.1146	18.9784												Bottom	2.946	3.812
7.32422	7.32422e-09	1620	1827	1843			1191.33	1398.33	1414.33		40.5675	47.6163	48.1612												Ki	4.371e-09	6.107e-09
1.83105	1.83105e-09	1796	2014	1924			1367.33	1585.33	1495.33		46.5607	53.9841	50.9194												Std. Error
0.457764	4.57764e-10	1938	2226	2243			1509.33	1797.33	1814.33		51.3961	61.2032	61.7821												logKi	0.07153	0.05248
0.114441	1.14441e-10	2055	2085	1979			1626.33	1656.33	1550.33		55.3802	56.4018	52.7923												Top	1.177	0.831
0.0286102	2.86102e-11	2008	2194	1837			1579.33	1765.33	1408.33		53.7798	60.1135	47.9569												Bottom	1.204	0.9003
0.00715256	7.15256e-12	2069	2077	1925	3439	Total	1640.33	1648.33	1496.33		55.857	56.1294	50.9535												95% CI (asymptotic)
					2936.67	Specific							54.3133	1.68175											logKi	-8.505 to -8.214	-8.321 to -8.107
													Max Average	SEM											Top	53.78 to 58.57	54.77 to 58.15
														SEM = SD/(square root of sample size).											Bottom	0.4960 to 5.395	1.980 to 5.644
		H1815.38W																							Ki	3.126e-009 to 6.111e-009	4.776e-009 to 7.809e-009
		MK-D-046					Non-specific binding subtracted				% Bound														Goodness of Fit
[nM]	[M]	N=1	N=2	N=3			N=1	N=2	N=3		N=1	N=2	N=3												Degrees of Freedom	33	33
30000	3e-05	515	615	479	536.333	Non-specific	86.3333	186.333	50.3333		2.97428	6.41938	1.73404												R squared	0.9707	0.984
7500	7.5e-06	532	568	488			103.333	139.333	59.3333		3.55994	4.80018	2.0441												Sum of Squares	584.4	307.7
1875	1.875e-06	621	620	535			192.333	191.333	106.333		6.62609	6.59164	3.6633												Sy.x	4.208	3.054
468.75	4.6875e-07	572	701	587			143.333	272.333	158.333		4.93799	9.38218	5.45475												Constraints
117.188	1.17187e-07	784	703	790			355.333	274.333	361.333		12.2416	9.45108	12.4483												HotNM	HotNM = 3.981	HotNM = 3.981
29.2969	2.92969e-08	1240	1182	1258			811.333	753.333	829.333		27.9513	25.9531	28.5714												HotKdNM	HotKdNM = 1.412	HotKdNM = 1.412
7.32422	7.32422e-09	1774	1578	1686			1345.33	1149.33	1257.33		46.3482	39.5958	43.3165
1.83105	1.83105e-09	2140	1989	1949			1711.33	1560.33	1520.33		58.9573	53.7552	52.3771												Number of points
0.457764	4.57764e-10	2218	2182	1880			1789.33	1753.33	1451.33		61.6445	60.4042	50												# of X values	36	36
0.114441	1.14441e-10	2147	2087	2026			1718.33	1658.33	1597.33		59.1984	57.1314	55.0299												# Y values analyzed	36	36
0.0286102	2.86102e-11	2121	1906	1880			1692.33	1477.33	1451.33		58.3027	50.8957	50
0.00715256	7.15256e-12	2045	2087	1977	3439	Total	1616.33	1658.33	1548.33		55.6844	57.1314	53.3418
					2902.67	Specific							55.3859	1.10411
													Max Average	SEM	SEM = SD/(square root of sample size).

## Sheet: Sup Fig 9
Sup Fig 9a
Log [12S-HHTrE], (M)	hBLT2-WT	hBLT2-WT	hBLT2-WT	hBLT2-WT	hBLT2-WT	hBLT2-WT	hBLT2-WT	hBLT2-WT	hBLT2-WT	hBLT2-WT
-6	EXCLUDED	106.933	105.094	87.9749	103.835	109.546	98.6987	87.923	84.3933	115.607
-7	112.999	101.097	84.1104	91.919	113.093	112.384	85.859	81.3338	100.605	106.211
-8	99.7951	92.5506	73.5511	79.0333	91.6802	96.2054	64.0623	71.7261	49.2957	48.7437
-9	39.8433	36.6851	23.0786	25.704	36.663	38.1083	15.5196	31.6525	-3.75649	6.88689
-10	18.9103	10.5569	3.11475	-1.03423	4.10922	-3.54657	-6.34116	-16.7196	-40.2257	-24.9856
-11	25.8631	10.675	7.21794	-3.48361	-1.21597	-15.0236	-12.8157	-21.0474	-26.802	-19.4703
-12	19.8529	9.30087	-2.14802	12.5434	-6.96515	-4.48255	-13.6956	-10.893	-12.8511	-5.18165
-30	8.12199	-3.20395	-8.84523	3.92719	3.06925	21.8021	-28.5992	3.7279	1.89884	-1.89472
Log [12S-HHTrE], (M)	Y983.29H	Y983.29H	Y983.29H	Y983.29H	Y983.29H	Y983.29H	Y983.29H	Y983.29H	Y983.29H	Y983.29H	Y983.29H	Y983.29H
-6	88.4957	66.3959	90.5039	66.2705	89.8643	62.5263	76.2246	76.3153	97.2856	104.729	62.5422	77.3911
-7	68.662	61.5598	68.8669	63.7054	66.2036	53.3879	81.0192	84.3578	87.256	86.9676	58.8475	81.4194
-8	44.7637	42.9532	56.7599	55.1254	56.6145	53.4786	58.7878	58.4598	48.6819	44.979	45.6627	30.4391
-9	11.8202	5.34233	14.4937	14.812	11.941	12.3143	19.2982	18.5568	-6.01779	4.01186	12.8759	-7.9743
-10	4.58534	-9.78544	-1.18852	11.2994	-18.0209	-20.6208	-7.6078	0.797312	-4.64206	-36.0615	-4.8027	-31.926
-11	-0.36162	-14.014	-7.42768	2.71456	-17.3409	-14.6209	4.01056	4.8692	0.370706	11.3065	-3.81003	-14.6882
-12	-0.33028	-1.4513	-2.45661	20.0916	-13.725	-12.909	-4.55721	-9.24242	-16.3358	-5.30933	-0.428371	-23.6922
-30	-5.68708	-12.2228	-4.53713	9.75651	-12.6237	-32.1778	-11.6264	9.67974	3.74001	-13.9344	9.04111	-14.6099
Log [12S-HHTrE], (M)	T2747.39I	T2747.39I	T2747.39I	T2747.39I	T2747.39I	T2747.39I	T2747.39I	T2747.39I	T2747.39I	T2747.39I	T2747.39I	T2747.39I
-6	109.176	93.1606	65.5473	110.147	126.634	100.989	74.1314	114.618	117.011	142.714	120.591	108.337
-7	96.9455	91.8467	110.453	101.996	101.315	91.9069	105.859	106.512	124.796	125.974	115.644	123.47
-8	72.4638	68.6066	80.258	77.1119	75.0247	65.0196	82.4805	85.6111	65.133	80.3443	86.6052	64.9395
-9	-1.54532	16.244	14.0911	19.2671	3.35191	3.98656	21.9727	25.61	-21.155	-4.34962	14.7211	20.9984
-10	-6.82739	-0.298939	-1.32594	-2.67117	-14.7036	-21.7621	1.49063	6.53049	-39.3978	-28.8698	-10.8411	6.03427
-11	-10.5304	-11.1307	-1.5622	-3.40164	-11.5757	-27.8153	-14.4556	0.394656	-18.9554	-39.2701	-44.4106	-10.2027
-12	-10.3857	-4.70829	-1.42478	-6.23433	-15.0236	-27.5993	-15.4663	-6.63716	-28.1737	-25.2451	-27.0368	-17.003
-30	-18.1509	-16.8756	1.53327	-5.86789	-23.9247	-22.7514	-4.75187	12.4477	-28.1778	-6.28553	-11.4425	6.475
Sup Fig 9b
Log [LY255283], (M)	hBLT2-wt	hBLT2-wt	hBLT2-wt	hBLT2-wt	hBLT2-wt	hBLT2-wt	hBLT2-wt	hBLT2-wt	hBLT2-wt	hBLT2-wt	hBLT2-wt	hBLT2-wt	hBLT2-wt	hBLT2-wt	hBLT2-wt	hBLT2-wt
-6	15.6453	-4.54678	4.94485	-16.047	11.0387	-4.12047	-5.38612	-1.53209	-1.64577	12.0772	-12.0895	1.65808	4.76831	-2.55968	-8.19974	5.99696
-7	1.94653	-3.3197	-4.39705	-6.54079	15.5255	-3.3354	-15.6968	-16.6151	15.859	18.611	-8.84969	7.23595	15.911	8.12661	-1.64112	3.95507
-8	84.2561	45.6833	47.1149	52.0853	90.4934	44.6163	33.9059	39.411	78.063	63.2733	42.4278	55.6037	82.3572	64.1119	72.6451	74.0551
-9	91.0123	60.1563	65.1194	70.3857	147.062	89.2753	80.8298	73.0123	88.5535	70.8098	57.9295	64.4928	95.7378	72.5193	78.9843	81.8073
-10	98.835	66.5547	57.9249	72.7047	128.905	97.9778	72.9314	68.6254	93.3775	74.7887	54.0614	61.8813	93.2044	80.994	80.1223	77.782
-11	89.1315	61.6902	65.2838	70.0168	146.186	99.6479	75.8243	63.6485	95.8634	74.8774	64.7294	69.8859	96.3082	83.3431	83.2641	82.7141
-12	96.4539	67.9497	63.7353	70.466	122.32	94.7852	59.3377	64.5763	96.7528	74.4906	68.2278	71.48	91.6774	79.5928	68.9709	80.9882
-30	97.1332	106.617	87.3676	108.882	81.8147	108.993	EXCLUDED	109.197	EXCLUDED	106.337	86.6589	107.004	110.724	96.8348	86.4732	105.971
Log [LY255283], (M)	Y983.29H	Y983.29H	Y983.29H	Y983.29H	Y983.29H	Y983.29H	Y983.29H	Y983.29H	Y983.29H	Y983.29H	Y983.29H	Y983.29H	Y983.29H	Y983.29H	Y983.29H
-6	6.21211	15.5942	11.5149	-5.9999	-15.1972	-5.71918	-3.79217	-2.04243	2.46372	-5.35367	2.513	0.55289	-12.2543	-11.0139	1.88392
-7	12.8698	8.73567	5.28449	0.570966	-2.71209	-6.26636	-13.4463	12.2398	25.8518	3.5995	17.6673	10.0135	14.0036	11.5171	18.9065
-8	31.1811	37.5721	47.0492	42.123	57.1918	63.5057	56.007	42.8712	48.7275	41.5507	46.8156	58.9252	61.5083	60.6541	65.557
-9	42.7836	44.9419	48.4004	56.6208	64.8094	73.7355	73.1455	44.0809	53.039	37.1505	58.5159	50.6407	51.7611	58.6707	71.3433
-10	36.5532	43.9851	47.2573	61.5882	58.4955	69.3914	53.0951	20.949	49.5528	36.9115	51.3908	55.4967	53.3261	59.9842	65.8993
-11	37.4918	43.8865	49.6677	68.0449	78.4698	65.5422	65.9276	51.2577	57.3431	51.169	60.6002	58.1822	59.5191	57.8867	66.888
-12	40.7092	35.6658	44.2444	63.6009	58.4241	71.6515	66.7602	54.4458	55.9117	61.019	43.975	51.5709	53.0511	57.7317	60.2592
-30	EXCLUDED	83.4198	87.4954	6.8849	100.828	93.5433	83.4848	75.1287	88.593	29.5819	74.6557	49.2921	72.9464	60.6132	83.7351
Log [LY255283], (M)	T2747.39I	T2747.39I	T2747.39I	T2747.39I	T2747.39I	T2747.39I	T2747.39I	T2747.39I	T2747.39I	T2747.39I	T2747.39I	T2747.39I	T2747.39I	T2747.39I	T2747.39I	T2747.39I
-6	11.8618	12.3877	16.982	25.7614	-11.1053	-15.0735	-6.75168	-7.94119	4.9102	10.1259	18.1798	22.1661	6.03791	15.557	13.3805	33.4981
-7	25.7761	50.8327	32.0247	41.8815	19.4795	20.4406	27.8061	49.8216	56.7026	55.212	56.5399	73.0099	54.0341	64.3196	64.5565	83.7731
-8	49.664	64.8053	61.639	94.3576	64.6286	90.0985	86.1588	104.244	81.4161	81.4408	70.7704	98.6573	89.6267	85.6336	86.4615	113.963
-9	64.3196	74.2897	70.6011	96.5233	102.327	85.7354	103.473	114.15	76.7277	71.8594	82.0444	103.518	86.6458	88.951	95.6617	109.686
-10	72.8471	72.0473	71.0832	91.4068	96.6123	104.977	103.435	105.429	77.7353	81.7093	84.9812	111.772	91.7096	97.493	86.8301	111.912
-11	70.8239	78.9022	76.5393	92.1262	84.4935	107.908	98.4536	114.189	81.2462	92.3674	85.6981	106.701	85.2007	94.044	88.8954	107.112
-12	72.0072	77.2296	73.9172	98.74	80.1209	62.8919	61.2932	100.609	76.2867	84.6141	97.2111	112.801	86.7657	87.7545	93.26	114.557
-30	45.1209	70.1629	117.453	126.492	70.3668	121.059	93.9097	141.7	108.589	110.022	113.196	80.8273	98.2974	106.307	102.021	125.676
